# Supplementary material for: Enterobius vermicularis infection: prevalence and risk factors among preschool children in kindergarten in the capital area, Republic of the Marshall Islands
Source: BMC Infect Dis. 2019 Jun 18;19:536. doi: 10.1186/s12879-019-4159-0 (PMC6580455; doi:10.1186/s12879-019-4159-0)
Supplement: Supplementary file 1 — Anonymous original data for statistical analysis. (XLSX 83 kb) [file 12879_2019_4159_MOESM1_ESM.xlsx]

## Sheet: 工作表5
列標籤	平均值 - Age	標準差 - Age2	加總 - Specimen	加總 - Result-slide
Female	5.23958	0.565033	192	39
Male	5.31	0.561674	200	49
總計	5.27551	0.563704	392	88
列標籤	平均值 - Age	標準差 - Age2	加總 - Specimen	加總 - Result-slide
Ajeltake	5.4	0.57735	25	2
Delap	5.28571	0.496139	196	50
ASSK	5.4375	0.629153	16	4
COOPK	5.25	0.444262	20	1
DESK	5.47222	0.506309	36	13
DSDA	5.14286	0.363137	14	2
DUDK	5.22727	0.481951	110	30
Laura	5.48936	0.585043	47	12
Riorak	5.23333	0.430183	30	8
Rita	5.08861	0.663902	79	12
MBCAK	4.60714	0.62889	28	0
Female	4.5	0.6742	12	0
Male	4.6875	0.60208	16	0
RESK	5.35294	0.522438	51	12
Female	5.44444	0.57735	27	5
Male	5.25	0.442326	24	7
Woja	5.33333	0.723747	15	4
WESK	5.33333	0.723747	15	4
Female	5.42857	0.786796	7	1
Male	5.25	0.707107	8	3
總計	5.27551	0.563704	392	88

## Sheet: TOTAL
Area	School	No.	Inform consent	Questionnaire	Specimen	Result-slide	ps-result	No.	Q1	Q2	Q3	Q4	Q5	Q6	Q7	Q8	Q9	Q10	Q11	Q12	Q13	Q14	Q15	Q16	Q17	Q18	Q19	Q20	Q21
Delap	DESK	DESK01	1	1	1	1		DESK01	1	0	0	1	1	0	1	1	0	1	2	1	1	1	1	1	1	1	1	1	1
Delap	DESK	DESK03	1	1	1	1		DESK03	0	0	1	1	0	0	1	1	1	1	2	1	1	1	1	1	1	0	1	1	0
Delap	DESK	DESK05	1	1	1	1		DESK05	1	0	1	1	0	1	0	1	0	1	2	1	1	1	0	1	1	0	1	1	0
Delap	DESK	DESK06	1	1	1	1		DESK06	1	0	0	1	0	1	0	1	0	1	2	1	1	1	1	1	1	0	1	1	1
Delap	DESK	DESK07	1	1	1	0		DESK07	9	9	1	0	1	1	0	0	0	1	2	1	1	1	1	1	1	1	1	1	0
Delap	DESK	DESK08	1	1	1	1		DESK08	1	0	0	0	1	0	1	1	0	1	2	1	1	1	1	1	1	2	1	1	0
Delap	DESK	DESK09	1	1	1	0		DESK09	1	0	1	1	0	0	1	1	0	1	2	0	1	1	1	1	1	1	1	1	1
Delap	DESK	DESK10	1	1	1	1		DESK10	1	0	0	0	1	0	1	1	0	1	2	1	1	1	1	1	1	2	1	1	1
Delap	DESK	DESK11	1	1	1	1		DESK11	1	1	0	1	0	1	1	1	0	1	2	1	1	0	1	1	1	2	1	1	1
Delap	DESK	DESK12	1	1	1	0		DESK12	1	0	1	1	0	0	1	1	0	0	2	1	1	1	1	1	1	1	1	1	1
Delap	DESK	DESK13	1	1	1	0		DESK13	1	0	1	1	0	1	1	1	0	1	2	1	1	1	1	1	1	1	1	1	1
Delap	DESK	DESK14	1	1	1	1		DESK14	1	0	1	0	0	1	1	1	0	1	2	1	1	1	1	1	1	2	1	1	1
Delap	DESK	DESK16	1	1	1	0		DESK16	1	1	1	1	1	1	1	1	0	1	2	1	1	1	1	1	1	2	1	1	1
Delap	DESK	DESK17	1	1	1	0		DESK17	1	1	1	1	1	0	0	1	0	1	2	1	1	1	1	1	1	2	1	1	1
Delap	DESK	DESK18	1	1	1	0		DESK18	0	1	1	0	1	0	0	0	1	9	2	1	1	1	1	1	1	2	0	1	0
Delap	DESK	DESK19	1	1	1	0		DESK19	0	0	0	1	1	0	1	1	0	0	1	1	1	1	1	2	1	2	1	0	1
Delap	DESK	DESK20	1	1	1	0		DESK20	0	1	0	1	0	0	1	1	0	1	2	1	1	1	1	1	1	2	1	1	1
Delap	DESK	DESK22	1	1	1	0		DESK22	1	0	1	0	0	0	1	1	0	1	2	1	1	1	0	2	1	2	1	0	0
Delap	DESK	DESK23	1	1	1	0		DESK23	0	0	0	1	1	0	0	0	0	1	2	1	1	1	1	1	1	1	1	1	0
Delap	DESK	DESK24	1	1	1	1		DESK24	1	0	1	1	0	0	1	1	0	1	2	1	1	1	0	1	1	2	1	1	1
Delap	DESK	DESK25	1	1	1	0		DESK25	1	0	1	1	0	0	1	1	0	1	2	1	1	0	0	1	1	1	1	1	1
Delap	DESK	DESK26	1	1	1	0		DESK26	1	0	1	1	0	1	1	1	0	1	1	1	1	1	1	1	1	2	1	0	1
Delap	DESK	DESK27	1	1	1	0		DESK27	1	0	1	1	0	0	1	1	0	1	1	0	1	1	1	1	1	1	1	1	1
Delap	DESK	DESK28	1	1	1	0		DESK28	0	0	1	1	0	0	1	1	0	1	2	1	1	1	0	1	1	2	1	1	0
Delap	DESK	DESK29	1	1	1	0		DESK29	1	0	1	0	1	1	1	1	0	0	2	1	1	1	1	1	1	1	1	1	0
Delap	DESK	DESK30	1	1	1	0		DESK30	1	0	0	0	0	0	1	1	0	1	2	1	1	1	1	1	1	2	1	1	1
Delap	DESK	DESK31	1	1	1	0		DESK31	1	1	0	0	0	1	1	1	1	0	2	1	1	1	0	1	1	1	1	1	1
Delap	DESK	DESK32	1	1	1	1		DESK32	1	0	1	0	1	0	1	1	0	1	2	1	1	1	1	1	9	9	9	9	9
Delap	DESK	DESK33	1	1	1	1		DESK33	0	0	1	0	1	0	1	1	0	1	2	1	1	1	1	1	1	2	1	0	1
Delap	DESK	DESK34	1	1	1	1		DESK34	1	1	0	1	0	0	1	1	0	1	2	1	1	1	0	1	1	2	1	1	1
Delap	DESK	DESK35	1	1	1	1		DESK35	1	1	1	0	1	0	1	1	0	0	2	1	1	1	1	1	1	2	1	1	1
Delap	DESK	DESK37	1	1	1	0		DESK37	1	0	1	0	1	0	1	1	0	1	1	1	1	1	1	1	1	2	1	1	1
Delap	DESK	DESK38	1	1	1	0		DESK38	0	0	1	1	0	0	1	1	1	1	2	1	1	1	0	1	1	1	1	1	0
Delap	DESK	DESK39	1	1	1	0		DESK39	0	1	1	0	1	0	1	1	0	0	2	1	1	1	1	1	1	2	1	1	1
Delap	DESK	DESK40	1	1	1	0		DESK40	1	1	1	1	0	1	1	1	0	0	2	1	1	1	1	1	1	1	1	1	1
Delap	DESK	DESK41	1	1	1	0		DESK41	0	1	1	1	0	0	1	1	0	0	2	1	1	1	1	1	1	2	1	1	0
Delap	ASSK	ASSK01	1	1	1	0		ASSK01	1	1	0	0	0	0	1	1	0	1	2	1	1	1	0	1	1	2	1	0	0
Delap	ASSK	ASSK03	1	1	1	0		ASSK03	1	1	0	1	0	0	0	1	1	0	1	1	1	1	1	1	1	2	1	1	0
Delap	ASSK	ASSK05	1	1	1	1		ASSK05	1	1	0	1	1	0	1	1	0	1	2	1	1	1	0	1	1	2	1	0	0
Delap	ASSK	ASSK07	1	1	1	0		ASSK07	1	1	0	1	1	0	1	1	0	1	2	1	1	1	1	1	1	1	1	1	1
Delap	ASSK	ASSK10	1	1	1	1		ASSK10	9	9	1	1	0	0	1	9	1	1	1	1	1	1	0	1	9	2	1	1	0
Delap	ASSK	ASSK11	1	1	1	0		ASSK11	1	0	1	1	1	1	1	1	0	1	2	1	1	1	1	1	1	1	1	0	0
Delap	ASSK	ASSK14	1	1	1	0		ASSK14	0	1	0	1	1	0	0	1	0	1	2	1	1	1	9	1	1	2	1	1	0
Delap	ASSK	ASSK15	1	1	1	1		ASSK15	1	1	0	0	0	1	1	1	1	0	2	0	1	1	1	1	1	2	1	0	0
Delap	ASSK	ASSK17	1	1	1	0		ASSK17	9	9	0	1	0	0	0	1	0	1	1	0	1	1	1	1	0	2	1	0	1
Delap	ASSK	ASSK18	1	1	1	0		ASSK18	1	0	0	0	1	0	1	1	0	1	1	0	1	1	0	1	1	2	1	0	0
Delap	ASSK	ASSK21	1	1	1	0		ASSK21	1	0	0	0	0	1	1	1	0	1	1	1	1	1	1	1	1	2	1	1	0
Delap	ASSK	ASSK22	1	1	1	0		ASSK22	1	0	0	0	0	1	1	0	1	0	2	0	1	1	1	1	1	2	1	1	0
Delap	ASSK	ASSK23	1	1	1	0		ASSK23	1	0	0	0	0	1	1	1	0	1	2	1	1	1	1	1	1	2	1	1	1
Delap	ASSK	ASSK24	1	1	1	0		ASSK24	1	0	0	0	1	0	1	1	0	1	2	1	1	1	1	9	1	2	1	1	0
Delap	ASSK	ASSK26	1	1	1	0		ASSK26	1	1	1	0	1	1	1	1	0	0	1	1	1	1	1	1	1	2	1	1	1
Delap	ASSK	ASSK27	1	1	1	1		ASSK27	1	1	1	0	0	0	1	1	1	1	2	1	1	1	0	1	0	2	1	9	0
Rita	RESK	RESKA03	1	1	1	0		RESKA03	1	0	0	0	1	0	19	0	1	2	1	1	1	1	1	1	1	2	0	0	0
Rita	RESK	RESKA04	1	1	1	1		RESKA04	1	1	1	1	0	1	1	0	1	2	1	1	1	1	1	1	1	1	1	1	0
Rita	RESK	RESKA05	1	1	1	0		RESKA05	1	0	0	1	0	1	0	1	0	1	2	1	1	1	1	1	1	2	1	1	0
Rita	RESK	RESKA07	1	1	1	0		RESKA07	1	1	1	1	0	1	1	1	0	1	2	1	1	1	1	1	1	1	1	1	0
Rita	RESK	RESKA08	1	1	1	0		RESKA08	1	0	1	0	1	0	1	1	0	1	2	9	1	1	1	1	1	1	1	1	0
Rita	RESK	RESKA09	1	1	1	0		RESKA09	1	1	0	1	0	1	1	1	0	1	2	1	1	1	1	1	1	9	1	0	0
Rita	RESK	RESKA11	1	1	1	1		RESKA11	1	0	0	0	1	0	9	0	0	1	2	1	1	1	1	1	1	2	1	1	0
Rita	RESK	RESKA13	1	1	1	0		RESKA13	0	0	1	1	1	0	1	1	0	1	2	1	1	1	1	1	1	1	1	1	0
Rita	RESK	RESKA16	1	1	1	0		RESKA16	1	0	0	0	0	0	1	1	0	1	2	1	1	1	1	1	1	2	1	0	1
Rita	RESK	RESKB02	1	1	1	0		RESKB02	1	0	0	0	0	1	0	1	0	0	2	1	1	1	1	1	1	2	1	1	0
Rita	RESK	RESKB03	1	1	1	1		RESKB03	0	0	1	1	1	0	1	1	0	1	2	1	1	1	1	1	1	2	1	1	0
Rita	RESK	RESKB04	1	1	1	0		RESKB04	1	1	1	1	0	0	1	1	0	0	2	1	1	1	1	1	1	2	1	1	0
Rita	RESK	RESKB05	1	1	1	1		RESKB05	1	0	1	1	1	0	1	1	1	1	2	1	1	1	1	1	1	2	1	0	0
Rita	RESK	RESKB08	1	1	1	1		RESKB08	1	0	1	1	1	1	1	1	0	1	2	1	1	1	1	1	1	2	1	1	1
Rita	RESK	RESKB10	1	1	1	0		RESKB10	1	0	0	1	0	1	1	1	1	0	2	1	1	1	1	1	1	2	1	1	0
Rita	RESK	RESKB13	1	1	1	1		RESKB13	0	0	0	1	0	0	1	1	0	1	2	1	1	1	1	1	1	2	1	0	0
Rita	RESK	RESKB15	1	1	1	0		RESKB15	1	1	1	0	0	0	1	1	0	1	2	1	1	1	9	1	1	1	1	1	0
Rita	RESK	RESKB16	1	1	1	0		RESKB16	1	1	1	1	1	1	1	1	0	1	2	1	1	1	1	1	1	2	1	1	0
Rita	RESK	RESKB18	1	1	1	0	Tt	RESKB18	0	0	0	1	0	1	1	1	0	1	2	1	1	1	1	1	1	2	1	1	0
Rita	RESK	RESKB21	1	1	1	1		RESKB21	1	1	0	0	0	0	1	1	0	1	1	1	1	1	1	1	1	2	1	1	0
Rita	RESK	RESKB22	1	1	1	0		RESKB22	1	1	0	0	1	0	1	1	0	1	1	1	1	1	1	1	1	2	1	1	0
Rita	RESK	RESKB23	1	1	1	0		RESKB23	1	0	1	1	0	0	1	1	0	1	2	1	1	1	1	1	1	1	1	0	0
Rita	RESK	RESKB24	1	1	1	0		RESKB24	1	0	1	1	0	1	1	1	0	1	2	1	1	1	1	1	1	1	1	1	0
Rita	RESK	RESKC01	1	1	1	0		RESKC01	1	0	0	0	1	0	1	1	1	1	2	1	1	1	1	1	1	1	1	1	0
Rita	RESK	RESKC02	1	1	1	1		RESKC02	1	0	1	0	1	0	1	1	0	1	2	1	1	1	1	1	1	1	1	1	0
Rita	RESK	RESKC04	1	1	1	0		RESKC04	0	1	0	1	0	0	1	1	1	1	9	1	1	1	1	1	1	2	1	1	0
Rita	RESK	RESKC05	1	1	1	1		RESKC05	1	0	1	1	0	0	1	1	0	0	2	1	1	1	1	1	1	2	1	1	1
Rita	RESK	RESKC07	1	1	1	0		RESKC07	1	0	9	9	9	9	1	1	0	1	2	1	1	1	1	1	1	2	0	1	1
Rita	RESK	RESKC11	1	1	1	0		RESKC11	1	0	0	1	1	0	1	1	0	1	2	1	1	1	1	1	1	2	1	1	0
Rita	RESK	RESKC12	1	1	1	0		RESKC12	1	0	0	0	1	0	1	1	0	0	2	1	1	1	9	1	1	1	1	1	1
Rita	RESK	RESKC13	1	1	1	0		RESKC13	1	0	1	1	0	0	1	1	0	1	2	1	1	1	1	1	1	2	1	1	0
Rita	RESK	RESKC15	1	1	1	0		RESKC15	1	0	1	1	1	0	1	1	0	1	2	1	1	1	1	1	1	1	1	1	0
Rita	RESK	RESKC17	1	1	1	0		RESKC17	1	0	0	0	0	1	0	0	0	1	2	1	0	1	1	1	1	9	1	1	0
Rita	RESK	RESKC18	1	1	1	0		RESKC18	1	0	1	1	1	1	1	1	0	1	2	1	1	1	1	1	1	2	1	1	1
Rita	RESK	RESKC20	1	1	1	1		RESKC20	1	0	0	1	0	0	1	1	0	1	2	1	1	1	1	1	1	2	1	1	0
Rita	RESK	RESKC21	1	1	1	0		RESKC21	1	0	0	0	0	1	1	1	0	0	2	1	1	1	1	1	1	2	1	1	1
Rita	RESK	RESKD03	1	1	1	0		RESKD03	0	1	1	0	1	0	0	1	1	1	2	1	1	1	1	1	1	1	1	1	0
Rita	RESK	RESKD04	1	1	1	0		RESKD04	1	1	1	1	1	1	1	1	0	0	1	1	1	1	1	1	1	2	1	1	0
Rita	RESK	RESKD05	1	1	1	0		RESKD05	0	1	1	1	0	1	1	1	0	1	2	1	1	1	1	1	1	1	1	1	1
Rita	RESK	RESKD06	1	1	1	0		RESKD06	1	1	0	1	0	1	1	1	0	1	2	1	1	0	1	1	1	1	1	1	0
Rita	RESK	RESKD08	1	1	1	0		RESKD08	1	1	0	1	1	0	0	1	0	1	2	1	1	1	1	1	1	2	1	0	0
Rita	RESK	RESKD10	1	1	1	0		RESKD10	1	0	1	1	0	0	1	1	0	0	2	1	1	0	9	1	1	2	1	0	0
Rita	RESK	RESKD11	1	1	1	0		RESKD11	0	0	1	1	0	0	1	1	0	1	2	1	1	1	1	1	1	2	1	1	0
Rita	RESK	RESKD12	1	1	1	0		RESKD12	1	0	1	1	0	0	1	1	0	0	2	1	1	1	1	1	1	1	1	1	0
Rita	RESK	RESKD13	1	1	1	1		RESKD13	1	0	0	0	0	1	1	0	0	1	2	1	1	1	1	1	1	1	1	1	1
Rita	RESK	RESKD14	1	1	1	1		RESKD14	1	0	0	0	0	0	1	1	0	1	3	1	1	0	9	1	1	2	1	1	1
Rita	RESK	RESKD16	1	1	1	0		RESKD16	1	0	0	0	0	0	1	1	0	1	2	1	1	1	1	1	1	2	1	1	0
Rita	RESK	RESKD17	1	1	1	0		RESKD17	1	0	1	1	1	1	0	1	0	0	1	1	1	1	1	1	1	2	1	0	0
Rita	RESK	RESKD18	1	1	1	0		RESKD18	1	0	0	0	1	1	1	1	0	1	2	1	1	1	1	1	1	2	1	1	0
Rita	RESK	RESKD19	1	1	1	0		RESKD19	1	9	0	0	0	0	1	1	0	0	2	1	1	0	1	1	1	2	1	1	0
Rita	RESK	RESKD20	1	1	1	0		RESKD20	1	0	0	0	1	0	1	0	0	1	2	1	1	1	1	1	1	2	1	1	0
Woja	WESK	WESK01	1	1	1	0		WESK01	1	1	0	0	1	0	1	1	0	0	2	1	1	1	0	1	1	2	1	1	1
Woja	WESK	WESK03	1	1	1	0		WESK03	1	0	1	0	1	0	1	1	0	1	2	1	1	1	1	1	1	2	1	1	1
Woja	WESK	WESK05	1	1	1	0		WESK05	1	1	1	1	1	0	1	1	0	0	2	1	1	1	1	1	1	2	1	1	1
Woja	WESK	WESK07	1	1	1	1		WESK07	1	0	1	1	0	1	1	0	0	0	2	1	1	0	1	1	1	2	1	1	1
Woja	WESK	WESK09	1	1	1	1		WESK09	1	0	1	1	0	0	1	1	0	1	2	1	1	1	1	1	1	1	1	1	0
Woja	WESK	WESK11	1	1	1	0		WESK11	1	1	1	1	0	1	1	1	0	0	1	1	1	1	1	1	1	1	1	1	1
Woja	WESK	WESK12	1	1	1	0		WESK12	0	0	0	0	0	0	1	1	0	0	2	1	1	1	1	1	1	2	1	1	1
Woja	WESK	WESK13	1	1	1	1		WESK13	1	1	1	1	1	0	1	1	0	0	2	1	1	1	1	1	1	2	1	1	1
Woja	WESK	WESK14	1	1	1	0		WESK14	9	0	0	1	1	0	1	1	0	1	1	1	1	1	1	1	1	2	1	1	0
Woja	WESK	WESK15	1	1	1	0		WESK15	0	0	1	1	0	0	1	1	0	1	2	1	1	0	0	1	1	2	1	1	1
Woja	WESK	WESK17	1	1	1	0		WESK17	1	0	1	1	0	0	1	1	0	0	2	1	1	1	0	1	1	1	1	1	1
Woja	WESK	WESK19	1	1	1	0		WESK19	9	1	0	0	0	0	1	1	1	1	2	1	1	1	0	1	9	1	1	1	0
Woja	WESK	WESK20	1	1	1	1		WESK20	1	0	1	0	1	1	1	1	0	0	2	1	1	1	0	1	1	2	1	1	1
Woja	WESK	WESK21	1	1	1	0		WESK21	1	0	0	1	0	1	1	1	0	1	2	1	1	0	1	1	1	2	1	1	1
Woja	WESK	WESK22	1	1	1	0		WESK22	1	0	1	1	0	0	1	1	0	1	2	1	1	1	1	1	1	1	1	1	1
Ajeltake	AESK	AESK102	1	1	1	0		AESK102	1	1	1	1	1	1	1	1	0	0	2	1	1	1	1	1	1	1	1	0	0
Ajeltake	AESK	AESK103	1	1	1	0		AESK103	1	1	0	1	1	1	1	1	1	1	1	1	1	0	1	1	1	2	1	1	0
Ajeltake	AESK	AESK104	1	1	1	0		AESK104	1	1	1	1	0	0	1	1	0	0	2	1	1	1	1	1	1	1	1	1	1
Ajeltake	AESK	AESK105	1	1	1	0		AESK105	1	0	1	1	0	0	1	1	0	1	2	1	1	1	1	1	1	2	1	1	1
Ajeltake	AESK	AESK107	1	1	1	0		AESK107	1	0	1	1	1	1	1	1	1	1	2	1	1	1	1	1	1	1	1	1	1
Ajeltake	AESK	AESK110	1	1	1	0		AESK110	1	1	1	1	1	1	1	1	0	0	2	1	1	1	1	1	1	2	1	1	0
Ajeltake	AESK	AESK111	1	1	1	0		AESK111	1	9	1	1	1	1	1	1	0	0	2	1	1	1	1	1	1	2	1	1	1
Ajeltake	AESK	AESK112	1	1	1	0		AESK112	1	0	0	0	1	0	1	1	0	1	2	1	1	1	1	1	1	1	1	1	1
Ajeltake	AESK	AESK114	1	1	1	1		AESK114	1	0	0	0	0	0	1	1	0	0	1	1	1	0	1	1	1	2	1	1	1
Ajeltake	AESK	AESK115	1	1	1	0		AESK115	1	0	1	0	1	1	1	1	0	0	2	1	1	1	1	1	1	2	1	1	1
Ajeltake	AESK	AESK116	1	1	1	0		AESK116	1	0	1	0	1	0	1	1	0	1	2	1	1	1	1	1	1	2	1	1	1
Ajeltake	AESK	AESK117	1	1	1	0		AESK117	0	0	0	0	0	1	1	1	0	1	2	1	1	0	1	1	1	2	1	1	0
Ajeltake	AESK	AESK119	1	1	1	0		AESK119	1	0	1	1	1	1	1	1	0	0	2	1	1	1	1	1	1	1	1	1	1
Ajeltake	AESK	AESK121	1	1	1	0		AESK121	1	0	1	1	1	1	1	1	0	1	2	1	1	1	1	1	1	2	1	0	0
Ajeltake	AESK	AESK122	1	1	1	0		AESK122	1	0	1	1	0	0	0	0	1	1	1	1	1	1	1	1	1	2	1	1	1
Ajeltake	AESK	AESK123	1	1	1	0		AESK123	1	9	1	0	1	0	1	1	0	1	2	1	1	1	9	1	1	2	1	0	1
Ajeltake	AESK	AESK124	1	1	1	0		AESK124	1	1	0	0	1	0	0	0	0	1	1	1	1	1	1	1	1	1	1	1	1
Ajeltake	AESK	AESK126	1	1	1	0		AESK126	1	0	1	1	1	1	1	1	0	0	2	1	1	0	1	1	1	2	1	1	1
Ajeltake	AESK	AESK127	1	1	1	0		AESK127	9	9	1	1	1	1	1	0	0	0	1	1	1	1	1	1	1	1	1	1	1
Delap	DUDK	DUDK001			1	1		DUDK01	1	0	0	0	1	0	1	1	0	1	2	1	1	0	1	1	1	1	1	1	1
Delap	DUDK	DUDK002			1	0		DUDK02	1	0	1	1	1	1	1	1	0	0	2	1	1	1	1	1	1	1	1	0	0
Delap	DUDK	DUDK006			1	0		DUDK06	1	0	0	1	0	1	1	1	0	1	2	1	1	1	1	1	1	1	1	1	1
Delap	DUDK	DUDK008			1	0		DUDK08	1	1	1	1	1	1	1	1	0	0	1	1	1	1	1	2	1	2	1	1	1
Delap	DUDK	DUDK009			1	0		DUDK09	1	0	1	0	1	0	1	1	0	0	2	1	1	1	1	2	1	2	1	1	1
Delap	DUDK	DUDK010			1	0		DUDK10	1	0	1	1	1	1	1	1	0	1	2	1	1	1	1	2	9	1	1	0	0
Delap	DUDK	DUDK012			1	0		DUDK12	1	0	1	0	1	0	1	1	0	0	2	1	1	1	1	1	1	2	1	1	1
Delap	DUDK	DUDK014			1	0		DUDK14	1	1	1	1	1	1	1	1	0	1	2	1	1	1	1	1	9	2	1	0	0
Delap	DUDK	DUDK015			1	0		DUDK15	1	0	0	0	0	1	1	1	0	1	2	1	1	1	1	2	1	1	1	1	1
Delap	DUDK	DUDK016			1	1		DUDK16	0	0	0	1	0	0	1	1	0	0	2	1	1	1	1	1	1	2	1	0	0
Delap	DUDK	DUDK018			1	0		DUDK18	1	1	1	1	1	1	1	1	0	1	2	1	1	1	1	1	1	1	1	0	0
Delap	DUDK	DUDK019			1	0		DUDK19	1	0	1	0	0	0	1	1	0	0	2	1	1	1	1	1	1	1	1	0	0
Delap	DUDK	DUDK022			1	1		DUDK22	1	0	1	1	1	0	1	1	0	0	1	1	1	1	1	1	1	2	1	1	1
Delap	DUDK	DUDK024			1	1		DUDK24	1	1	0	1	1	1	1	1	0	0	2	1	1	1	1	1	1	2	1	0	0
Delap	DUDK	DUDK025			1	1		DUDK25	1	0	0	1	1	1	1	1	0	1	2	1	1	1	1	1	1	1	1	1	1
Delap	DUDK	DUDK028			1	1		DUDK28	1	0	0	0	0	0	1	1	0	0	2	1	1	1	1	1	1	2	1	0	0
Delap	DUDK	DUDK107			1	0		DUDK107	1	0	1	1	1	1	1	1	0	1	2	1	1	1	1	1	1	1	1	1	1
Delap	DUDK	DUDK140			1	1		DUDK140	1	0	0	0	0	1	1	1	0	0	2	1	1	1	1	1	1	2	1	0	0
Delap	DUDK	DUDK143			1	0		DUDK143	0	0	0	0	0	0	1	9	0	0	2	1	1	0	1	1	9	2	1	1	1
Delap	DUDK	DUDK150			1	0		DUDK150	1	1	1	1	0	1	1	1	0	1	2	1	1	1	1	2	1	2	1	1	1
Delap	DUDK	DUDK005			1	0		DUDK05	0	0	1	0	0	0	1	1	1	0	2	1	1	1	1	1	1	2	1	0	0
Delap	DUDK	DUDK020			1	0		DUDK20	1	1	1	0	1	0	1	1	0	1	2	1	1	1	1	1	1	2	1	1	1
Delap	DUDK	DUDK029			1	0		DUDK29	0	1	1	1	0	0	1	1	1	1	2	1	1	0	1	1	1	1	1	1	1
Delap	DUDK	DUDK032			1	1		DUDK32	1	0	0	1	0	0	1	1	0	1	2	1	1	1	1	1	1	1	1	1	1
Delap	DUDK	DUDK037			1	1		DUDK37	0	0	0	1	0	1	1	1	0	0	2	1	1	1	1	1	1	1	1	0	0
Delap	DUDK	DUDK042			1	1		DUDK42	1	0	0	1	0	1	1	1	0	0	2	1	1	1	1	1	1	1	1	0	0
Delap	DUDK	DUDK046			1	1		DUDK46	1	0	1	1	1	1	1	1	0	1	2	1	1	0	1	1	1	1	1	1	1
Delap	DUDK	DUDK058			1	0		DUDK58	0	0	0	1	0	1	1	1	0	1	1	1	1	1	1	1	1	2	1	0	0
Delap	DUDK	DUDK062			1	0		DUDK62	1	0	1	0	0	1	1	1	0	0	2	1	1	1	1	1	1	2	1	1	1
Delap	DUDK	DUDK069			1	1		DUDK69	0	1	1	1	1	1	1	1	0	0	1	1	1	1	1	1	1	1	1	0	0
Delap	DUDK	DUDK088			1	0		DUDK88	1	0	1	0	0	0	1	1	0	1	2	1	1	0	1	1	1	2	1	0	0
Delap	DUDK	DUDK089			1	0		DUDK89	1	0	1	0	1	0	1	1	0	0	2	1	1	1	1	2	1	2	1	1	1
Delap	DUDK	DUDK091			1	0		DUDK91	1	0	1	1	1	1	1	1	0	0	2	1	1	1	1	1	1	1	1	1	1
Delap	DUDK	DUDK095			1	0		DUDK95	1	1	1	0	0	1	1	1	0	0	2	1	1	1	1	1	1	1	1	1	1
Delap	DUDK	DUDK096			1	0		DUDK96	1	0	1	1	1	1	1	1	1	1	2	1	1	1	1	1	1	2	1	1	1
Delap	DUDK	DUDK097			1	1		DUDK97	1	0	1	1	1	1	1	1	0	0	2	1	1	1	1	1	1	2	1	1	1
Delap	DUDK	DUDK098			1	0		DUDK98	0	0	1	1	0	0	1	1	0	1	2	1	1	1	1	1	1	2	1	0	0
Delap	DUDK	DUDK100			1	0		DUDK100	1	0	0	0	1	0	1	1	0	0	2	1	1	0	1	1	1	2	1	1	1
Delap	DUDK	DUDK108			1	1		DUDK108	1	0	1	1	1	1	1	1	0	1	2	1	1	1	1	2	1	2	1	1	1
Delap	DUDK	DUDK111			1	0		DUDK111	1	0	0	0	0	1	1	1	0	1	2	1	1	1	1	1	1	2	1	1	1
Delap	DUDK	DUDK114			1	1		DUDK114	1	0	0	1	1	0	1	1	0	1	1	1	1	1	1	2	1	2	1	1	1
Delap	DUDK	DUDK115			1	0		DUDK115	1	0	0	1	1	0	1	1	0	1	1	1	1	1	1	2	1	2	1	1	1
Delap	DUDK	DUDK120			1	0		DUDK120	1	0	1	1	1	1	1	1	0	0	2	1	1	1	1	1	1	1	1	1	1
Delap	DUDK	DUDK138			1	0		DUDK138	1	1	1	1	1	1	1	1	0	0	1	1	1	1	1	2	1	1	1	1	1
Delap	DUDK	DUDK146			1	0		DUDK146	1	1	1	1	1	1	1	1	0	0	2	1	1	1	1	1	1	2	1	1	1
Delap	DUDK	DUDK148			1	0		DUDK148	1	0	1	1	1	1	1	1	0	1	1	1	1	1	1	1	1	2	1	1	1
Delap	DUDK	DUDK003			1	1		DUDK03	1	0	1	1	1	1	1	1	0	0	2	1	1	1	1	1	1	1	1	0	1
Delap	DUDK	DUDK004			1	0		DUDK04	1	0	1	1	1	1	1	1	0	1	2	1	1	1	1	1	1	2	1	0	0
Delap	DUDK	DUDK034			1	1		DUDK34	1	0	1	1	1	1	1	1	0	1	2	1	1	1	1	1	1	2	1	1	1
Delap	DUDK	DUDK038			1	1		DUDK38	1	0	1	0	1	1	1	1	0	0	2	1	1	1	1	1	1	2	1	1	1
Delap	DUDK	DUDK039			1	0		DUDK39	1	1	1	1	1	1	1	1	0	1	2	1	1	1	1	1	1	1	1	1	1
Delap	DUDK	DUDK040			1	1		DUDK40	1	0	1	1	1	1	1	1	0	0	2	1	1	1	1	1	1	2	1	1	1
Delap	DUDK	DUDK041			1	0		DUDK41	1	0	1	0	1	0	1	1	0	1	2	1	1	1	1	1	1	2	1	1	0
Delap	DUDK	DUDK043			1	0		DUDK43	10	1	1	1	1	1	1	1	0	1	2	1	1	0	1	2	0	1	1	1	0
Delap	DUDK	DUDK048			1	1		DUDK48	1	0	1	1	1	0	1	1	0	1	1	1	1	0	1	2	1	2	1	1	1
Delap	DUDK	DUDK049			1	1		DUDK49	1	0	1	1	1	0	1	1	0	0	2	1	1	1	1	1	1	1	1	1	1
Delap	DUDK	DUDK050			1	0		DUDK50	1	0	1	1	0	0	1	1	0	0	2	1	1	1	1	1	1	1	1	1	1
Delap	DUDK	DUDK051			1	1		DUDK51	1	0	1	0	1	0	1	1	0	0	2	1	1	1	1	1	1	2	1	1	1
Delap	DUDK	DUDK053			1	1		DUDK53	1	0	0	1	0	1	1	1	0	1	2	1	1	1	1	1	1	2	1	1	1
Delap	DUDK	DUDK054			1	1		DUDK54	1	1	1	1	1	1	1	1	0	0	1	1	1	1	1	1	1	2	1	1	1
Delap	DUDK	DUDK055			1	0		DUDK55	1	0	0	0	0	1	1	1	0	1	2	1	1	1	1	1	1	1	1	1	1
Delap	DUDK	DUDK073			1	0		DUDK73	1	1	1	0	1	0	1	1	0	0	2	1	1	1	1	1	1	2	1	1	1
Delap	DUDK	DUDK083			1	0		DUDK83	1	0	1	1	1	1	1	1	0	0	2	1	1	1	1	1	1	2	1	1	1
Delap	DUDK	DUDK093			1	0		DUDK93	0	0	0	1	1	0	1	0	1	0	2	1	1	1	1	1	1	2	1	1	1
Delap	DUDK	DUDK101			1	0		DUDK101	1	0	1	1	0	0	1	1	0	0	2	1	1	1	1	1	1	1	1	0	0
Delap	DUDK	DUDK105			1	0		DUDK105	1	1	0	1	0	0	1	1	0	0	2	1	1	0	1	1	1	1	1	1	1
Delap	DUDK	DUDK110			1	0		DUDK110	0	0	1	1	1	0	1	1	0	0	2	1	1	0	1	2	1	2	1	1	1
Delap	DUDK	DUDK124			1	0		DUDK124	1	0	1	0	1	0	1	1	0	1	1	1	1	1	1	2	1	2	1	1	1
Delap	DUDK	DUDK130			1	0		DUDK130	1	0	1	1	1	1	1	1	0	0	1	1	1	0	1	1	1	2	1	1	1
Delap	DUDK	DUDK132			1	0		DUDK132	1	1	1	1	1	1	1	1	0	0	2	1	1	0	1	1	1	2	1	1	1
Delap	DUDK	DUDK135			1	0		DUDK135	0	0	0	0	0	0	1	1	0	0	2	1	1	1	1	1	1	1	1	0	1
Delap	DUDK	DUDK137			1	0		DUDK137	1	1	1	0	1	1	1	1	0	1	1	1	1	1	1	1	1	2	1	1	1
Delap	DUDK	DUDK139			1	0		DUDK139	1	0	1	1	0	1	1	1	0	1	2	1	1	1	1	1	1	2	1	1	1
Delap	DUDK	DUDK141			1	0		DUDK141	1	1	0	1	0	0	1	1	0	0	2	1	1	1	1	1	1	2	1	1	1
Delap	DUDK	DUDK021			1	0		DUDK21	1	0	1	1	0	1	1	1	0	1	1	1	1	1	1	1	1	2	0	1	0
Delap	DUDK	DUDK027			1	0		DUDK27	1	0	0	0	1	1	1	1	0	1	2	1	1	1	9	1	1	2	1	1	0
Delap	DUDK	DUDK060			1	0		DUDK60	9	0	1	0	1	0	1	1	1	0	2	1	1	0	1	2	1	2	1	0	0
Delap	DUDK	DUDK061			1	0		DUDK61	1	0	1	0	1	0	1	1	0	1	2	1	1	1	1	1	1	2	0	1	1
Delap	DUDK	DUDK063			1	0		DUDK63	0	0	1	1	1	1	1	1	0	0	1	1	1	1	9	1	1	1	1	1	1
Delap	DUDK	DUDK064			1	0		DUDK64	1	0	1	1	1	1	1	1	0	0	1	1	1	1	1	1	1	2	1	1	1
Delap	DUDK	DUDK065			1	0		DUDK65	1	0	1	1	1	1	1	1	0	1	1	1	1	1	1	1	1	2	1	1	0
Delap	DUDK	DUDK066			1	0		DUDK66	1	1	1	1	1	1	1	1	1	1	2	1	1	1	1	1	1	1	1	1	1
Delap	DUDK	DUDK067			1	1		DUDK67	0	0	1	1	1	1	1	1	0	1	1	1	1	1	9	1	1	1	1	1	1
Delap	DUDK	DUDK072			1	1		DUDK72	1	1	1	1	0	1	1	1	0	1	2	1	1	1	1	2	1	2	1	1	1
Delap	DUDK	DUDK074			1	0		DUDK74	1	1	1	1	1	1	1	1	0	1	2	1	1	1	1	1	1	2	1	1	1
Delap	DUDK	DUDK078			1	0		DUDK78	0	0	1	1	1	0	1	1	0	0	2	1	1	1	1	1	1	2	1	1	1
Delap	DUDK	DUDK079			1	0		DUDK79	1	0	1	1	1	1	1	1	0	0	2	1	1	1	1	1	1	2	1	0	1
Delap	DUDK	DUDK080			1	0		DUDK80	1	0	1	1	1	1	1	1	0	0	2	1	1	1	1	1	1	2	1	1	1
Delap	DUDK	DUDK081			1	0		DUDK81	9	0	1	1	1	1	1	1	1	0	2	1	1	1	1	1	1	1	1	1	1
Delap	DUDK	DUDK082			1	0		DUDK82	0	1	1	0	1	0	1	1	1	1	2	1	1	1	1	1	1	1	1	1	1
Delap	DUDK	DUDK084			1	1		DUDK84	1	1	1	1	0	0	1	1	0	1	2	1	1	1	1	1	1	2	0	1	1
Delap	DUDK	DUDK085			1	0		DUDK85	1	1	1	1	0	1	1	1	0	1	2	1	1	1	1	1	1	2	1	1	1
Delap	DUDK	DUDK086			1	0		DUDK86	1	0	0	1	1	1	1	1	0	0	2	1	1	1	1	1	1	2	0	1	1
Delap	DUDK	DUDK102			1	0		DUDK102	1	1	1	1	1	1	1	1	0	0	2	1	1	1	1	1	1	2	1	1	1
Delap	DUDK	DUDK103			1	0		DUDK103	1	0	0	1	0	1	1	1	0	0	2	1	1	1	1	1	1	1	1	1	1
Delap	DUDK	DUDK109			1	0		DUDK109	1	1	1	1	1	0	1	1	1	0	1	1	1	1	1	2	1	2	1	1	1
Delap	DUDK	DUDK113			1	1		DUDK113	0	1	1	1	0	1	1	1	0	1	2	1	1	1	1	1	1	2	1	1	1
Delap	DUDK	DUDK123			1	0		DUDK123	1	1	1	1	1	1	1	1	0	1	1	1	1	1	1	2	1	2	1	1	1
Delap	DUDK	DUDK125			1	0		DUDK125	0	0	1	1	0	0	1	1	0	1	2	1	1	1	1	1	1	2	1	0	1
Delap	DUDK	DUDK126			1	0		DUDK126	9	1	0	0	0	1	1	1	0	1	1	1	1	1	9	1	1	2	1	1	0
Delap	DUDK	DUDK128			1	0		DUDK128	1	0	1	1	1	1	1	1	0	0	1	1	1	1	1	1	1	1	1	1	1
Delap	DUDK	DUDK131			1	0		DUDK131	1	1	1	1	1	1	1	1	0	1	2	1	1	1	1	1	1	2	0	1	1
Delap	DUDK	DUDK133			1	0		DUDK133	1	0	1	1	1	1	1	1	0	0	1	1	1	1	1	2	1	2	1	1	1
Delap	DUDK	DUDK134			1	0		DUDK134	1	0	0	0	0	0	1	1	0	1	2	1	1	1	9	1	1	2	1	1	1
Delap	DUDK	DUDK142			1	0		DUDK142	1	0	0	0	0	1	1	1	0	1	2	1	1	1	1	1	1	1	1	0	0
Delap	DUDK	DUDK144			1	1		DUDK144	0	0	1	1	0	1	1	1	1	0	1	1	1	1	1	1	1	2	1	1	1
Delap	DUDK	DUDK151			1	0		DUDK151	1	1	1	1	1	1	1	1	0	0	2	1	1	1	1	1	1	2	1	1	1
Delap	DUDK	DUDK152			1	1		DUDK152	1	0	1	1	0	0	1	1	0	0	2	1	1	1	1	1	1	2	1	1	1
Delap	DUDK	DUDK153			1	0		DUDK153	0	0	1	1	1	1	1	1	1	1	2	1	1	1	1	1	1	2	1	1	1
Delap	DUDK	DUDK154			1	0		DUDK154	9	1	1	1	1	1	1	1	0	1	2	1	1	1	9	1	1	1	1	1	1
Delap	COOPK	COOPK03	1	1	1	0		COOPK03	1	1	0	0	0	0	1	1	0	1	2	1	1	1	1	1	1	2	1	1	1
Delap	COOPK	COOPK04	1	1	1	0		COOPK04	1	0	1	1	0	1	1	1	0	1	1	1	1	1	9	9	1	2	1	1	0
Delap	COOPK	COOPK05	1	1	1	0		COOPK05	1	1	1	1	0	0	1	1	0	0	1	0	1	1	1	1	9	2	1	1	1
Delap	COOPK	COOPK06	1	1	1	0		COOPK06	1	9	0	0	1	0	1	1	0	1	1	1	1	9	1	2	1	2	1	1	0
Delap	COOPK	COOPK07	1	1	1	0		COOPK07	1	1	0	0	0	0	1	1	1	1	2	1	1	1	9	1	1	2	1	1	0
Delap	COOPK	COOPK08	1	1	1	0		COOPK08	0	1	0	0	0	0	1	1	0	1	1	1	1	1	1	1	1	9	9	1	9
Delap	COOPK	COOPK09	1	1	1	0		COOPK09	1	1	0	0	0	1	1	1	1	1	2	1	1	1	1	1	1	2	1	1	1
Delap	COOPK	COOPK11	1	1	1	0		COOPK11	0	1	1	1	1	1	1	1	1	1	1	1	1	1	9	1	1	2	1	1	0
Delap	COOPK	COOPK12	1	1	1	0		COOPK12	1	1	1	1	0	0	1	1	0	1	1	0	1	1	1	2	1	2	1	1	0
Delap	COOPK	COOPK13	1	1	1	0		COOPK13	1	1	0	0	0	1	1	1	0	1	1	1	1	1	9	1	1	2	1	1	0
Delap	COOPK	COOPK14	1	1	1	0		COOPK14	1	1	0	0	1	0	1	1	0	0	1	1	1	1	1	1	1	2	1	0	0
Delap	COOPK	COOPK15	1	1	1	0		COOPK15	1	1	0	1	0	1	1	1	0	0	2	1	1	1	1	1	1	2	1	1	0
Delap	COOPK	COOPK18	1	1	1	0		COOPK18	1	1	0	0	0	1	1	1	0	0	2	1	1	1	1	2	1	2	1	1	1
Delap	COOPK	COOPK19	1	1	1	0		COOPK19	1	1	1	0	0	0	1	1	0	1	1	1	1	1	9	1	9	9	9	9	9
Delap	COOPK	COOPK20	1	1	1	0		COOPK20	1	1	0	0	0	1	1	1	0	1	1	1	1	1	9	1	1	2	1	1	0
Delap	COOPK	COOPK21	1	1	1	1		COOPK21	1	1	0	1	1	1	1	1	0	0	2	1	1	1	1	1	1	2	1	0	0
Delap	COOPK	COOPK23	1	1	1	0		COOPK23	1	0	1	9	9	1	1	1	0	1	1	1	1	1	1	1	1	2	1	1	1
Delap	COOPK	COOPK24	1	1	1	0		COOPK24	1	0	0	0	0	0	1	1	0	1	1	1	1	1	9	1	1	1	1	1	0
Delap	COOPK	COOPK26	1	1	1	0		COOPK26	1	1	1	1	1	1	1	1	0	0	1	1	1	1	1	1	1	2	1	1	1
Delap	COOPK	COOPK27	1	1	1	0		COOPK27	9	1	0	0	0	0	1	1	0	0	1	1	1	1	9	2	1	2	1	1	1
Laura	LESK	LESKA05	1	1	1	0		LESKA05	1	0	1	1	0	0	1	1	0	1	2	1	1	1	1	1	1	2	1	1	1
Laura	LESK	LESKA06	1	1	1	0		LESKA06	1	1	1	1	0	0	1	1	0	0	2	1	1	1	1	1	1	2	1	1	1
Laura	LESK	LESKA08	1	1	1	0		LESKA08	1	0	0	0	0	0	1	1	1	1	2	1	1	1	1	1	1	2	1	1	1
Laura	LESK	LESKA09	1	1	1	0		LESKA09	1	0	0	1	0	1	1	1	1	0	1	1	1	1	1	1	1	2	1	1	1
Laura	LESK	LESKA10	1	1	1	0		LESKA10	1	0	0	0	1	0	1	1	1	1	2	1	1	0	1	1	1	2	1	1	1
Laura	LESK	LESKA12	1	1	1	0		LESKA12	1	0	1	1	0	0	1	1	0	0	1	1	1	1	1	1	1	2	1	0	0
Laura	LESK	LESKA15	1	1	1	0		LESKA15	0	0	0	1	0	1	1	1	0	0	2	1	1	1	1	1	1	2	1	1	1
Laura	LESK	LESKA18	1	1	1	0		LESKA18	1	0	0	0	1	1	1	1	1	1	2	1	1	1	1	1	1	1	1	1	1
Laura	LESK	LESKA19	1	1	1	1		LESKA19	1	0	1	1	0	1	1	1	0	0	2	1	1	1	1	1	1	2	1	1	1
Laura	LESK	LESKA24	1	1	1	0		LESKA24	1	1	0	0	1	0	1	1	0	0	2	1	1	0	1	1	1	2	1	0	1
Laura	LESK	LESKA25	1	1	1	0		LESKA25	1	0	1	1	1	1	1	1	0	1	2	1	1	1	1	1	1	1	1	1	1
Laura	LESK	LESKA27	1	1	1	0		LESKA27	1	0	0	1	0	1	1	1	0	0	2	1	1	1	1	1	1	1	1	1	1
Laura	LESK	LESKA30	1	1	1	0		LESKA30	0	0	0	1	0	0	1	1	0	0	2	1	1	1	1	1	1	2	1	0	1
Laura	LESK	LESKA31	1	1	1	0		LESKA31	1	0	1	1	0	0	1	1	0	0	1	1	1	1	1	2	1	2	1	0	1
Laura	LESK	LESKA32	1	1	1	0		LESKA32	1	0	1	1	1	1	1	1	1	0	2	1	1	1	1	1	1	2	1	1	1
Laura	LESK	LESKA33	1	1	1	1		LESKA33	1	0	1	1	0	0	1	1	1	1	2	1	1	1	1	1	1	2	1	0	1
Laura	LESK	LESKA34	1	1	1	0		LESKA34	1	1	1	0	1	0	1	1	0	1	2	1	1	1	1	1	1	1	1	0	1
Laura	LESK	LESKB24	1	1	1	0		LESKB24	0	0	1	1	0	0	1	1	0	0	2	1	1	1	1	1	1	2	1	1	1
Laura	LESK	LESKA07	1	1	1	1		LESKA07	1	0	0	1	0	1	1	1	0	0	2	1	1	0	1	1	1	2	1	1	0
Laura	LESK	LESKA28	1	1	1	0		LESKA28	0	0	0	0	1	1	1	1	0	0	2	1	1	1	1	1	1	2	1	1	1
Laura	LESK	LESKB03	1	1	1	1		LESKB03	9	1	0	0	0	0	1	1	0	1	2	1	1	1	1	1	1	1	1	0	0
Laura	LESK	LESKB04	1	1	1	1		LESKB04	1	0	1	1	0	1	1	1	0	1	1	1	1	0	1	1	1	1	1	0	1
Laura	LESK	LESKB05	1	1	1	0		LESKB05	1	0	1	1	1	0	1	1	0	1	2	1	1	0	1	1	1	1	1	1	1
Laura	LESK	LESKB06	1	1	1	1		LESKB06	0	0	1	1	0	0	1	1	0	0	2	1	1	1	1	1	1	1	1	0	1
Laura	LESK	LESKB08	1	1	1	0		LESKB08	1	0	1	1	0	1	1	1	0	0	2	1	1	0	1	1	1	2	1	1	1
Laura	LESK	LESKB09	1	1	1	1		LESKB09	1	1	1	1	0	1	1	1	1	0	1	1	1	1	1	1	1	2	1	1	1
Laura	LESK	LESKB10	1	1	1	0		LESKB10	0	0	1	1	0	0	1	1	0	0	2	1	1	0	1	1	1	2	1	1	1
Laura	LESK	LESKB11	1	1	1	0		LESKB11	1	1	1	0	0	0	1	1	0	1	1	1	1	0	1	1	1	2	1	1	1
Laura	LESK	LESKB13	1	1	1	1		LESKB13	1	0	0	1	0	0	1	1	0	1	1	1	1	0	1	1	1	1	1	0	1
Laura	LESK	LESKB14	1	1	1	0		LESKB14	0	0	0	0	1	1	1	1	0	1	2	1	1	1	1	1	1	1	1	1	0
Laura	LESK	LESKB15	1	1	1	0		LESKB15	1	0	1	1	1	1	1	1	0	0	2	1	1	0	1	1	1	2	1	1	1
Laura	LESK	LESKB18	1	1	1	0		LESKB18	1	0	0	0	0	0	1	1	0	1	1	1	1	1	1	1	1	1	1	1	0
Laura	LESK	LESKB20	1	1	1	0		LESKB20	1	1	1	1	0	0	1	1	0	1	3	1	1	1	1	1	1	2	1	1	1
Laura	LESK	LESKB22	1	1	1	0		LESKB22	1	1	0	0	0	0	1	1	0	1	2	1	1	1	1	1	1	2	1	1	1
Laura	LESK	LESKB23	1	1	1	0		LESKB23	11	1	1	0	1	1	1	1	0	1	2	0	1	1	1	1	1	2	1	0	1
Laura	LESK	LESKB25	1	1	1	0		LESKB25	1	0	1	1	0	1	1	1	0	0	2	1	1	1	1	1	1	2	1	1	1
Laura	LESK	LESKB26	1	1	1	0		LESKB26	9	9	9	9	9	9	9	9	9	9	9	9	9	9	9	9	9	9	9	9	9
Laura	LESK	LESKB29	1	1	1	1		LESKB29	1	0	1	1	0	0	1	1	0	0	3	0	1	1	1	1	1	2	1	1	1
Laura	LESK	LESKB30	1	1	1	0		LESKB30	1	0	1	1	0	0	1	1	0	1	2	1	1	1	1	1	1	2	1	1	1
Laura	LESK	LESKB31	1	1	1	1		LESKB31	0	0	0	1	0	1	1	1	0	0	2	1	1	1	1	1	1	1	1	1	1
Laura	LESK	LESKB32	1	1	1	0		LESKB32	1	1	1	1	1	0	1	1	0	0	1	0	1	0	1	1	1	2	1	1	1
Riorak	LIESK	LIESK101	1	1	1	0		LIESK101	1	0	1	0	1	0	1	1	0	1	2	1	1	1	1	1	1	2	1	1	1
Riorak	LIESK	LIESK103	1	1	1	1		LIESK103	1	0	1	1	0	0	1	1	0	0	2	1	1	0	1	1	1	2	1	1	1
Riorak	LIESK	LIESK104	1	1	1	0		LIESK104	1	0	1	1	1	1	1	1	0	1	2	1	1	1	1	1	1	1	1	1	0
Riorak	LIESK	LIESK105	1	1	1	0		LIESK105	1	0	1	0	1	0	1	1	0	1	2	1	1	1	1	1	1	2	1	1	1
Riorak	LIESK	LIESK108	1	1	1	0		LIESK108	0	0	1	0	0	1	1	1	0	1	2	1	1	1	1	1	9	2	1	1	1
Riorak	LIESK	LIESK109	1	1	1	0		LIESK109	1	0	0	1	1	1	1	1	0	1	2	1	1	1	1	1	1	1	1	1	1
Riorak	LIESK	LIESK111	1	1	1	1		LIESK111	1	0	1	1	1	1	1	1	0	1	2	1	1	1	1	1	1	2	1	1	1
Riorak	LIESK	LIESK112	1	1	1	0		LIESK112	9	0	1	1	1	1	1	1	0	1	2	1	1	1	1	1	1	2	1	1	1
Riorak	LIESK	LIESK114	1	1	1	0		LIESK114	1	0	1	0	1	0	1	1	0	0	2	0	1	0	1	1	1	1	1	0	1
Riorak	LIESK	LIESK118	1	1	1	0		LIESK118	1	0	1	1	0	1	1	1	0	1	2	1	1	1	1	1	1	2	1	1	1
Riorak	LIESK	LIESK121	1	1	1	0		LIESK121	1	0	1	1	0	0	1	1	0	1	1	1	1	1	1	1	1	2	1	1	1
Riorak	LIESK	LIESK123	1	1	1	0		LIESK123	1	0	0	1	0	1	1	1	0	1	2	1	1	1	1	1	1	1	1	0	1
Riorak	LIESK	LIESK126	1	1	1	0		LIESK126	1	0	0	0	1	0	1	1	0	1	2	1	1	1	1	1	1	2	1	1	1
Riorak	LIESK	LIESK201	1	1	1	0		LIESK201	1	1	1	1	1	1	1	1	0	0	1	1	1	1	1	1	1	1	1	1	1
Riorak	LIESK	LIESK205	1	1	1	1		LIESK205	1	1	1	1	1	1	1	1	0	0	2	1	1	1	1	1	1	1	1	1	1
Riorak	LIESK	LIESK206	1	1	1	1		LIESK206	1	0	1	1	1	1	1	1	0	1	1	0	0	0	1	2	1	2	1	1	1
Riorak	LIESK	LIESK207	1	1	1	0		LIESK207	1	0	1	1	1	1	1	1	0	1	2	1	1	1	1	1	1	1	1	1	1
Riorak	LIESK	LIESK209	1	1	1	0		LIESK209	0	0	1	1	0	0	1	1	0	0	2	1	1	1	1	1	1	2	1	1	0
Riorak	LIESK	LIESK210	1	1	1	0		LIESK210	1	1	1	1	1	1	1	1	0	0	2	1	1	1	1	1	1	1	1	1	1
Riorak	LIESK	LIESK211	1	1	1	1		LIESK211	1	0	1	1	0	1	1	1	0	0	1	1	1	1	1	1	1	2	1	1	1
Riorak	LIESK	LIESK214	1	1	1	0		LIESK214	1	0	0	0	1	0	1	0	0	0	2	1	1	1	1	1	0	2	1	1	1
Riorak	LIESK	LIESK215	1	1	1	0		LIESK215	1	0	0	1	0	1	1	1	0	0	2	1	1	1	1	1	1	1	1	0	1
Riorak	LIESK	LIESK216	1	1	1	1		LIESK216	1	0	1	0	0	0	1	1	0	1	2	1	1	1	1	1	1	1	1	1	1
Riorak	LIESK	LIESK217	1	1	1	0		LIESK217	1	0	0	0	1	0	1	1	0	0	2	1	1	1	1	1	1	2	1	1	1
Riorak	LIESK	LIESK218	1	1	1	1		LIESK218	1	0	0	0	1	0	1	1	0	0	2	1	1	1	1	1	1	2	1	1	0
Riorak	LIESK	LIESK219	1	1	1	0		LIESK219	1	1	0	1	0	0	1	1	0	0	2	0	1	1	1	1	1	2	1	1	1
Riorak	LIESK	LIESK223	1	1	1	1		LIESK223	1	1	1	1	1	1	1	1	0	0	2	1	1	1	1	1	1	1	1	1	1
Riorak	LIESK	LIESK224	1	1	1	0		LIESK224	1	0	1	1	0	1	1	1	0	1	2	1	1	0	1	1	1	2	1	1	1
Riorak	LIESK	LIESK225	1	1	1	0		LIESK225	1	0	1	1	1	1	1	1	0	0	2	1	1	1	1	1	1	2	1	1	1
Riorak	LIESK	LIESK226	1	1	1	0		LIESK226	0	0	0	0	0	1	1	1	0	0	2	1	1	0	1	1	1	1	1	0	1
Rita	MBCAK	MBCAK104	1	1	1	0		MBCAK104	1	1	0	1	0	1	1	1	0	0	2	1	1	1	1	1	1	2	1	1	0
Rita	MBCAK	MBCAK107	1	1	1	0		MBCAK107	1	0	0	0	0	1	1	1	0	0	2	1	1	1	1	1	1	2	1	1	1
Rita	MBCAK	MBCAK108	1	1	1	0		MBCAK108	1	1	1	1	1	1	1	1	1	0	1	1	1	1	1	1	1	2	1	1	1
Rita	MBCAK	MBCAK110	1	1	1	0		MBCAK110	1	1	1	0	1	0	1	1	0	0	2	1	1	1	1	2	1	2	1	1	1
Rita	MBCAK	MBCAK111	1	1	1	0		MBCAK111	1	1	0	0	0	1	1	1	1	1	2	1	1	1	1	1	1	2	1	1	1
Rita	MBCAK	MBCAK113	1	1	1	0		MBCAK113	0	1	1	0	1	0	1	1	0	1	1	0	1	1	1	1	1	2	1	1	1
Rita	MBCAK	MBCAK114	1	1	1	0		MBCAK114	1	0	1	1	0	0	1	1	0	0	2	1	1	1	1	1	1	2	1	1	1
Rita	MBCAK	MBCAK116	1	1	1	0		MBCAK116	1	1	0	1	0	1	1	1	0	1	1	1	1	1	1	1	1	2	1	1	1
Rita	MBCAK	MBCAK117	1	1	1	0		MBCAK117	9	1	1	1	0	0	1	1	0	1	2	1	1	1	1	1	1	2	1	1	1
Rita	MBCAK	MBCAK118	1	1	1	0		MBCAK118	1	1	1	1	1	1	1	1	0	1	2	1	1	1	1	2	1	1	1	1	0
Rita	MBCAK	MBCAK120	1	1	1	0		MBCAK120	1	1	0	0	0	0	1	1	0	1	2	1	1	1	1	1	1	2	1	1	1
Rita	MBCAK	MBCAK121	1	1	1	0		MBCAK121	1	1	1	1	0	0	1	1	0	1	2	1	1	1	1	1	1	2	1	1	1
Rita	MBCAK	MBCAK123	1	1	1	0		MBCAK123	1	1	1	1	1	1	1	1	0	1	1	0	1	1	1	2	1	2	1	1	0
Rita	MBCAK	MBCAK125	1	1	1	0		MBCAK125	1	0	0	0	0	1	1	1	0	0	2	1	1	1	1	1	1	2	1	1	1
Rita	MBCAK	MBCAK126	1	1	1	0		MBCAK126	1	1	0	0	0	0	1	1	1	0	1	1	1	1	1	1	1	1	1	1	0
Rita	MBCAK	MBCAK128	1	1	1	0		MBCAK128	9	1	1	0	0	1	1	1	1	1	1	1	1	0	1	1	1	2	1	1	1
Rita	MBCAK	MBCAK201	1	1	1	0		MBCAK201	1	0	0	0	0	1	1	1	0	1	1	0	1	1	0	1	1	1	1	1	1
Rita	MBCAK	MBCAK203	1	1	1	0		MBCAK203	1	9	1	0	0	0	1	1	0	0	1	1	1	0	1	2	1	2	1	1	1
Rita	MBCAK	MBCAK204	1	1	1	0		MBCAK204	1	1	0	1	1	0	1	1	0	1	1	1	1	1	1	1	1	2	1	1	1
Rita	MBCAK	MBCAK205	1	1	1	0		MBCAK205	9	1	0	0	0	0	1	1	0	1	1	1	1	1	1	1	1	2	1	1	1
Rita	MBCAK	MBCAK207	1	1	1	0		MBCAK207	1	0	1	1	1	1	1	1	0	0	2	1	1	1	1	1	1	2	1	1	1
Rita	MBCAK	MBCAK208	1	1	1	0		MBCAK208	1	0	1	0	1	0	1	1	0	0	2	1	1	0	1	1	1	1	1	1	1
Rita	MBCAK	MBCAK210	1	1	1	0		MBCAK210	1	0	1	1	1	1	1	1	0	1	1	1	1	1	1	2	1	2	1	1	1
Rita	MBCAK	MBCAK214	1	1	1	0		MBCAK214	1	1	1	0	0	0	1	1	0	1	2	1	1	1	1	1	1	2	1	1	0
Rita	MBCAK	MBCAK216	1	1	1	0		MBCAK216	9	1	0	1	0	1	1	1	0	1	2	1	1	1	1	1	1	2	1	1	1
Rita	MBCAK	MBCAK218	1	1	1	0		MBCAK218	1	0	0	0	0	0	1	1	0	1	2	1	1	1	1	1	1	2	1	1	0
Rita	MBCAK	MBCAK220	1	1	1	0		MBCAK220	1	1	1	1	1	1	1	1	0	1	2	1	1	1	1	1	1	2	1	0	1
Rita	MBCAK	MBCAK223	1	1	1	0		MBCAK223	9	1	0	0	0	0	1	1	0	1	1	1	1	1	1	1	1	2	1	0	0
Laura	LSDAK	LSDA01	1	1	1	1		LSDA01	1	1	0	0	0	0	1	1	0	0	2	1	1	1	1	1	1	1	1	1	0
Laura	LSDAK	LSDA04	1	1	1	1		LSDA04	1	1	1	0	1	1	1	1	0	0	2	1	1	1	1	1	1	2	1	1	1
Laura	LSDAK	LSDA07	1	1	1	0		LSDA07	9	1	1	1	0	0	1	1	0	1	2	1	1	1	1	2	1	2	1	1	1
Laura	LSDAK	LSDA09	1	1	1	0		LSDA09	1	0	0	0	0	1	1	1	0	1	2	1	1	1	1	1	1	2	1	1	1
Laura	LSDAK	LSDA10	1	1	1	0		LSDA10	1	0	1	0	1	0	1	1	0	0	1	1	1	1	1	1	1	2	1	1	1
Laura	LSDAK	LSDA11	1	1	1	0		LSDA11	9	0	1	0	0	0	1	1	1	0	1	1	1	0	1	1	1	2	1	1	1
Delap	DSDA	SDAK104	1	1	1	0		SDAK104	1	0	0	1	0	0	0	0	0	1	2	1	1	1	1	9	1	1	1	0	0
Delap	DSDA	SDAK114	1	1	1	1		SDAK114	1	1	1	1	1	1	1	1	0	1	2	0	1	1	1	1	1	1	1	0	0
Delap	DSDA	SDAK115	1	1	1	0		SDAK115	1	0	9	9	9	1	9	9	1	1	2	1	1	1	9	1	1	9	1	0	0
Delap	DSDA	SDAK117	1	1	1	0		SDAK117	1	0	0	1	0	0	1	1	0	1	1	1	1	1	1	1	1	2	1	1	1
Delap	DSDA	SDAK118	1	1	1	0		SDAK118	1	1	0	1	0	0	0	1	0	1	2	0	1	1	0	1	1	1	0	1	1
Delap	DSDA	SDAK124	1	1	1	1		SDAK124	9	9	1	1	9	1	1	1	9	1	1	1	1	1	1	1	1	2	1	0	0
Delap	DSDA	SDAK128	1	1	1	0		SDAK128	1	0	9	9	9	1	0	0	0	1	1	1	1	0	1	1	1	1	1	0	0
Delap	DSDA	SDAK202	1	1	1	0		SDAK202	1	1	0	0	0	1	1	1	0	1	1	1	1	1	9	1	1	2	1	1	0
Delap	DSDA	SDAK206	1	1	1	0		SDAK206	9	9	1	9	1	9	1	1	0	1	1	1	1	1	9	1	1	2	1	0	0
Delap	DSDA	SDAK207	1	1	1	0		SDAK207	1	0	1	0	1	0	1	1	1	1	2	1	1	1	1	2	1	2	1	1	1
Delap	DSDA	SDAK212	1	1	1	0		SDAK212	1	9	0	0	1	1	9	9	1	1	1	1	1	1	9	1	1	2	1	1	1
Delap	DSDA	SDAK213	1	1	1	0		SDAK213	0	0	1	0	1	0	9	9	0	0	1	0	1	1	1	1	1	1	0	1	1
Delap	DSDA	SDAK217	1	1	1	0		SDAK217	1	0	1	1	0	0	1	1	0	1	2	1	1	1	9	1	1	2	1	1	0
Delap	DSDA	SDAK219	1	1	1	0		SDAK219	0	0	0	0	0	0	1	1	0	1	2	1	1	1	1	1	1	1	1	1	0
Ajeltake	ACAK	ACAK01	1	1	1	1		ACAK01	1	1	1	1	1	0	1	1	0	1	1	1	1	0	1	1	1	2	1	1	1
Ajeltake	ACAK	ACAK03	1	1	1	0		ACAK03	1	0	1	1	1	0	1	1	0	0	2	1	1	0	1	1	1	2	1	1	1
Ajeltake	ACAK	ACAK04	1	1	1	0		ACAK04	1	0	1	0	0	0	1	1	0	0	2	1	1	1	1	1	1	2	1	1	1
Ajeltake	ACAK	ACAK05	1	1	1	0		ACAK05	1	1	1	0	1	0	1	1	0	0	2	1	1	1	1	1	1	2	1	1	1
Ajeltake	ACAK	ACAK06	1	1	1	0		ACAK06	1	1	0	1	0	0	1	1	1	1	1	1	1	1	1	2	1	2	1	1	1
Ajeltake	ACAK	ACAK07	1	1	1	0		ACAK07	1	1	1	0	0	1	0	1	1	1	1	0	1	1	1	2	1	2	1	1	1
						88
